# Supplementary material for: Light Regulation Under Equivalent Cumulative Light Integral: Impacts on Growth, Quality, and Energy Efficiency of Lettuce (Lactuca sativa L.) in Plant Factories
Source: Plants (Basel). 2025 Nov 13;14(22):3469. doi: 10.3390/plants14223469 (PMC12655942; doi:10.3390/plants14223469)
Supplement: Supplementary file 1 [file plants-14-03469-s001.zip › Supplementary S2.xlsx]

## Sheet: Supplementary S2
Supplementary S2. Statistical results of intergroup comparisons of plant growth metrics
Time(d)	Plant growth metrics	2 EGs comparison	Mean difference (Δ)	95% Confidence interval	P-value
3	Dry weight	T4 - T1	-0.002	[-0.020, 0.017]	0.846
3	Dry weight	T4 - T2	-0.011	[-0.030, 0.008]	0.211
3	Dry weight	T4 - T3	-0.012	[-0.035, 0.012]	0.269
3	Fresh weight	T4 - T1	0.025	[-0.159, 0.209]	0.75
3	Fresh weight	T4 - T2	-0.05	[-0.172, 0.072]	0.356
3	Fresh weight	T4 - T3	0	[-0.173, 0.173]	1
3	Leaf area	T4 - T1	0.605	[-3.416, 4.625]	0.726
3	Leaf area	T4 - T2	0.802	[-1.938, 3.542]	0.501
3	Leaf area	T4 - T3	-1.586	[-4.705, 1.533]	0.26
3	Leaf number	T4 - T1	0	[0.000, 0.000]	N/A
3	Leaf number	T4 - T2	0	[0.000, 0.000]	N/A
3	Leaf number	T4 - T3	0	[0.000, 0.000]	N/A
3	Maximum leaf length	T4 - T1	-0.075	[-0.419, 0.269]	0.613
3	Maximum leaf length	T4 - T2	-0.225	[-0.467, 0.017]	0.063
3	Maximum leaf length	T4 - T3	-0.15	[-0.503, 0.203]	0.339
3	Maximum leaf width	T4 - T1	0.075	[-0.146, 0.296]	0.437
3	Maximum leaf width	T4 - T2	0.05	[-0.116, 0.216]	0.488
3	Maximum leaf width	T4 - T3	-0.025	[-0.267, 0.217]	0.809
3	Plant height	T4 - T1	0.025	[-0.289, 0.339]	0.852
3	Plant height	T4 - T2	0	[-0.223, 0.223]	1
3	Plant height	T4 - T3	0	[-0.300, 0.300]	1
3	Plant width	T4 - T1	0.15	[-0.271, 0.571]	0.417
3	Plant width	T4 - T2	-0.025	[-0.423, 0.373]	0.883
3	Plant width	T4 - T3	0.025	[-0.340, 0.390]	0.873
3	Stem diameter	T4 - T1	0.083	[-0.204, 0.369]	0.508
3	Stem diameter	T4 - T2	0.03	[-0.150, 0.210]	0.697
3	Stem diameter	T4 - T3	0.117	[-0.115, 0.350]	0.262
6	Dry weight	T4 - T1	0.038	[0.017, 0.058]	0.005
6	Dry weight	T4 - T2	0.017	[-0.008, 0.043]	0.14
6	Dry weight	T4 - T3	-0.008	[-0.027, 0.012]	0.387
6	Fresh weight	T4 - T1	0.175	[0.006, 0.344]	0.045
6	Fresh weight	T4 - T2	0.125	[-0.072, 0.322]	0.171
6	Fresh weight	T4 - T3	0.125	[-0.072, 0.322]	0.171
6	Leaf area	T4 - T1	4.121	[-1.107, 9.349]	0.102
6	Leaf area	T4 - T2	1.488	[-3.640, 6.616]	0.504
6	Leaf area	T4 - T3	2.506	[-3.915, 8.928]	0.376
6	Leaf number	T4 - T1	0.25	N/A	0.356
6	Leaf number	T4 - T2	0.25	N/A	0.356
6	Leaf number	T4 - T3	0	[-0.865, 0.865]	1
6	Maximum leaf length	T4 - T1	0.225	[0.056, 0.394]	0.017
6	Maximum leaf length	T4 - T2	-0.025	[-0.257, 0.207]	0.801
6	Maximum leaf length	T4 - T3	0.175	[-0.009, 0.359]	0.058
6	Maximum leaf width	T4 - T1	0.175	[-0.210, 0.560]	0.309
6	Maximum leaf width	T4 - T2	0	[-0.458, 0.458]	1
6	Maximum leaf width	T4 - T3	-0.125	[-0.523, 0.273]	0.471
6	Plant height	T4 - T1	0	[-0.331, 0.331]	1
6	Plant height	T4 - T2	0	[-0.300, 0.300]	1
6	Plant height	T4 - T3	-0.125	[-0.367, 0.117]	0.253
6	Plant width	T4 - T1	0.225	[-0.037, 0.487]	0.08
6	Plant width	T4 - T2	0.1	[-0.140, 0.340]	0.346
6	Plant width	T4 - T3	-0.025	[-0.314, 0.264]	0.839
6	Stem diameter	T4 - T1	0.175	[-0.132, 0.482]	0.213
6	Stem diameter	T4 - T2	0.085	[-0.001, 0.171]	0.052
6	Stem diameter	T4 - T3	0.038	[-0.107, 0.182]	0.55
9	Dry weight	T4 - T1	0.128	[0.098, 0.157]	< 0.001
9	Dry weight	T4 - T2	0.035	[0.002, 0.068]	0.04
9	Dry weight	T4 - T3	0.01	[-0.018, 0.038]	0.413
9	Fresh weight	T4 - T1	2	[1.545, 2.455]	< 0.001
9	Fresh weight	T4 - T2	0.55	[0.095, 1.005]	0.025
9	Fresh weight	T4 - T3	-0.1	[-0.544, 0.344]	0.601
9	Leaf area	T4 - T1	28.19	[21.074, 35.306]	< 0.001
9	Leaf area	T4 - T2	11.628	[-3.666, 26.922]	0.112
9	Leaf area	T4 - T3	3.96	[-11.267, 19.188]	0.548
9	Leaf number	T4 - T1	1	[0.135, 1.865]	0.03
9	Leaf number	T4 - T2	0.5	[-0.365, 1.365]	0.207
9	Leaf number	T4 - T3	0.25	N/A	0.356
9	Maximum leaf length	T4 - T1	-0.125	[-0.587, 0.337]	0.532
9	Maximum leaf length	T4 - T2	0.4	[0.088, 0.712]	0.02
9	Maximum leaf length	T4 - T3	-0.15	[-0.428, 0.128]	0.235
9	Maximum leaf width	T4 - T1	0.775	[0.302, 1.248]	0.007
9	Maximum leaf width	T4 - T2	0.35	[-0.134, 0.834]	0.127
9	Maximum leaf width	T4 - T3	0.025	[-0.426, 0.476]	0.897
9	Plant height	T4 - T1	0.3	[0.200, 0.400]	< 0.001
9	Plant height	T4 - T2	0.4	[0.177, 0.623]	0.005
9	Plant height	T4 - T3	-0.05	[-0.237, 0.137]	0.537
9	Plant width	T4 - T1	0.75	[0.472, 1.028]	< 0.001
9	Plant width	T4 - T2	0.55	[-0.064, 1.164]	0.071
9	Plant width	T4 - T3	0.025	[-0.373, 0.423]	0.883
9	Stem diameter	T4 - T1	0.58	[0.227, 0.933]	0.007
9	Stem diameter	T4 - T2	0.115	[-0.259, 0.489]	0.48
9	Stem diameter	T4 - T3	-0.115	[-0.447, 0.217]	0.429
12	Dry weight	T4 - T1	0.097	[0.056, 0.139]	0.001
12	Dry weight	T4 - T2	0.05	[0.008, 0.092]	0.028
12	Dry weight	T4 - T3	-0.01	[-0.065, 0.045]	0.67
12	Fresh weight	T4 - T1	1.5	[0.268, 2.732]	0.025
12	Fresh weight	T4 - T2	0.975	[-0.511, 2.461]	0.16
12	Fresh weight	T4 - T3	0.3	[-1.158, 1.758]	0.633
12	Leaf area	T4 - T1	11.192	[-12.107, 34.491]	0.284
12	Leaf area	T4 - T2	14.581	[-9.072, 38.235]	0.182
12	Leaf area	T4 - T3	-9.076	[-34.950, 16.797]	0.424
12	Leaf number	T4 - T1	0.5	N/A	0.134
12	Leaf number	T4 - T2	0.5	N/A	0.134
12	Leaf number	T4 - T3	0	[0.000, 0.000]	N/A
12	Maximum leaf length	T4 - T1	-0.275	[-0.555, 0.005]	0.053
12	Maximum leaf length	T4 - T2	0.425	[0.256, 0.594]	< 0.001
12	Maximum leaf length	T4 - T3	0	[-0.328, 0.328]	1
12	Maximum leaf width	T4 - T1	-0.1	[-0.792, 0.592]	0.736
12	Maximum leaf width	T4 - T2	-0.075	[-0.639, 0.489]	0.756
12	Maximum leaf width	T4 - T3	-0.15	[-0.664, 0.364]	0.502
12	Plant height	T4 - T1	0.375	[-0.092, 0.842]	0.097
12	Plant height	T4 - T2	0.8	[0.376, 1.224]	0.004
12	Plant height	T4 - T3	0.275	[-0.069, 0.619]	0.098
12	Plant width	T4 - T1	-0.125	[-0.439, 0.189]	0.368
12	Plant width	T4 - T2	-0.15	[-0.507, 0.207]	0.343
12	Plant width	T4 - T3	0.125	[-0.486, 0.736]	0.634
12	Stem diameter	T4 - T1	0.318	[-0.041, 0.676]	0.073
12	Stem diameter	T4 - T2	-0.015	[-0.390, 0.360]	0.925
12	Stem diameter	T4 - T3	-0.042	[-0.502, 0.417]	0.828
15	Dry weight	T4 - T1	0.263	[0.166, 0.359]	< 0.001
15	Dry weight	T4 - T2	0.135	[0.049, 0.221]	0.008
15	Dry weight	T4 - T3	-0.032	[-0.105, 0.040]	0.316
15	Fresh weight	T4 - T1	4.875	[3.104, 6.646]	< 0.001
15	Fresh weight	T4 - T2	2.15	[1.013, 3.287]	0.004
15	Fresh weight	T4 - T3	0.75	[-0.723, 2.223]	0.259
15	Leaf area	T4 - T1	43.206	[11.781, 74.631]	0.015
15	Leaf area	T4 - T2	21.537	[-11.794, 54.867]	0.165
15	Leaf area	T4 - T3	24.429	[-10.038, 58.896]	0.134
15	Leaf number	T4 - T1	1.5	N/A	0.002
15	Leaf number	T4 - T2	0.75	[-0.184, 1.684]	0.097
15	Leaf number	T4 - T3	0	[-0.999, 0.999]	1
15	Maximum leaf length	T4 - T1	1.1	[0.492, 1.708]	0.004
15	Maximum leaf length	T4 - T2	0.875	[0.320, 1.430]	0.008
15	Maximum leaf length	T4 - T3	0.6	[0.188, 1.012]	0.012
15	Maximum leaf width	T4 - T1	1.375	[0.567, 2.183]	0.006
15	Maximum leaf width	T4 - T2	0.175	[-0.419, 0.769]	0.498
15	Maximum leaf width	T4 - T3	0.2	[-0.585, 0.985]	0.556
15	Plant height	T4 - T1	1.25	[0.733, 1.767]	0.001
15	Plant height	T4 - T2	0.95	[0.424, 1.476]	0.004
15	Plant height	T4 - T3	0.65	[0.174, 1.126]	0.016
15	Plant width	T4 - T1	0.75	[-0.096, 1.596]	0.073
15	Plant width	T4 - T2	0.825	[-0.045, 1.695]	0.059
15	Plant width	T4 - T3	0.225	[-0.743, 1.193]	0.59
15	Stem diameter	T4 - T1	0.507	[-0.045, 1.060]	0.066
15	Stem diameter	T4 - T2	0.46	[0.183, 0.737]	0.007
15	Stem diameter	T4 - T3	-0.315	[-0.627, -0.003]	0.048
18	Dry weight	T4 - T1	0.403	[0.276, 0.529]	< 0.001
18	Dry weight	T4 - T2	0.123	[0.019, 0.226]	0.028
18	Dry weight	T4 - T3	0.308	[0.119, 0.496]	0.007
18	Fresh weight	T4 - T1	8.7	[6.682, 10.718]	< 0.001
18	Fresh weight	T4 - T2	4.65	[2.511, 6.789]	0.002
18	Fresh weight	T4 - T3	8.6	[6.059, 11.141]	< 0.001
18	Leaf area	T4 - T1	103.921	[53.155, 154.687]	0.002
18	Leaf area	T4 - T2	76.806	[40.697, 112.914]	0.002
18	Leaf area	T4 - T3	94.74	[50.527, 138.953]	0.002
18	Leaf number	T4 - T1	2	[1.135, 2.865]	0.001
18	Leaf number	T4 - T2	1.75	[0.816, 2.684]	0.004
18	Leaf number	T4 - T3	1.5	[0.635, 2.365]	0.005
18	Maximum leaf length	T4 - T1	0.8	[0.331, 1.269]	0.006
18	Maximum leaf length	T4 - T2	0.95	[0.417, 1.483]	0.005
18	Maximum leaf length	T4 - T3	0.875	[0.260, 1.490]	0.013
18	Maximum leaf width	T4 - T1	0.975	[0.407, 1.543]	0.006
18	Maximum leaf width	T4 - T2	0.275	[-0.104, 0.654]	0.126
18	Maximum leaf width	T4 - T3	0.575	[0.224, 0.926]	0.007
18	Plant height	T4 - T1	0.625	[0.093, 1.157]	0.028
18	Plant height	T4 - T2	0.525	[-0.077, 1.127]	0.077
18	Plant height	T4 - T3	1.2	[0.592, 1.808]	0.003
18	Plant width	T4 - T1	1.2	[0.555, 1.845]	0.004
18	Plant width	T4 - T2	0.775	[0.431, 1.119]	0.002
18	Plant width	T4 - T3	0.3	[-0.187, 0.787]	0.182
18	Stem diameter	T4 - T1	1.065	[0.638, 1.492]	< 0.001
18	Stem diameter	T4 - T2	0.97	[0.649, 1.291]	< 0.001
18	Stem diameter	T4 - T3	0.717	[0.412, 1.023]	0.001
21	Dry weight	T4 - T1	0.788	[0.721, 0.854]	< 0.001
21	Dry weight	T4 - T2	0.673	[0.445, 0.900]	< 0.001
21	Dry weight	T4 - T3	0.445	[0.324, 0.566]	< 0.001
21	Fresh weight	T4 - T1	14.625	[11.682, 17.568]	< 0.001
21	Fresh weight	T4 - T2	9.125	[4.867, 13.383]	0.002
21	Fresh weight	T4 - T3	6.675	[3.233, 10.117]	0.003
21	Leaf area	T4 - T1	109.124	[65.001, 153.247]	< 0.001
21	Leaf area	T4 - T2	91.851	[54.510, 129.192]	< 0.001
21	Leaf area	T4 - T3	81.469	[23.620, 139.317]	0.014
21	Leaf number	T4 - T1	2.75	[1.816, 3.684]	< 0.001
21	Leaf number	T4 - T2	2.25	[1.079, 3.421]	0.003
21	Leaf number	T4 - T3	1.25	[0.079, 2.421]	0.04
21	Maximum leaf length	T4 - T1	0.925	[0.452, 1.398]	0.003
21	Maximum leaf length	T4 - T2	0.825	[0.374, 1.276]	0.004
21	Maximum leaf length	T4 - T3	0.95	[0.506, 1.394]	0.002
21	Maximum leaf width	T4 - T1	0.85	[0.457, 1.243]	0.002
21	Maximum leaf width	T4 - T2	0.45	[0.070, 0.830]	0.028
21	Maximum leaf width	T4 - T3	-0.075	[-0.419, 0.269]	0.613
21	Plant height	T4 - T1	0.75	[0.383, 1.117]	0.002
21	Plant height	T4 - T2	0.775	[0.396, 1.154]	0.002
21	Plant height	T4 - T3	0.25	[-0.103, 0.603]	0.134
21	Plant width	T4 - T1	1.075	[0.786, 1.364]	< 0.001
21	Plant width	T4 - T2	1.15	[0.757, 1.543]	< 0.001
21	Plant width	T4 - T3	0.975	[0.624, 1.326]	< 0.001
21	Stem diameter	T4 - T1	0.482	[0.187, 0.778]	0.007
21	Stem diameter	T4 - T2	0.462	[0.140, 0.785]	0.013
21	Stem diameter	T4 - T3	0.532	[0.094, 0.971]	0.025
24	Dry weight	T4 - T1	0.61	[0.184, 1.036]	0.013
24	Dry weight	T4 - T2	0.645	[0.279, 1.011]	0.005
24	Dry weight	T4 - T3	0.627	[0.060, 1.195]	0.035
24	Fresh weight	T4 - T1	13.8	[8.462, 19.138]	< 0.001
24	Fresh weight	T4 - T2	10.875	[6.489, 15.261]	< 0.001
24	Fresh weight	T4 - T3	11.6	[4.901, 18.299]	0.005
24	Leaf area	T4 - T1	78.529	[42.400, 114.658]	0.002
24	Leaf area	T4 - T2	67.998	[46.185, 89.811]	< 0.001
24	Leaf area	T4 - T3	73.211	[29.546, 116.875]	0.006
24	Leaf number	T4 - T1	1	[0.135, 1.865]	0.03
24	Leaf number	T4 - T2	1	[0.135, 1.865]	0.03
24	Leaf number	T4 - T3	1.25	[0.079, 2.421]	0.04
24	Maximum leaf length	T4 - T1	0.95	[0.541, 1.359]	0.001
24	Maximum leaf length	T4 - T2	0.75	[0.284, 1.216]	0.008
24	Maximum leaf length	T4 - T3	0.725	[0.139, 1.311]	0.023
24	Maximum leaf width	T4 - T1	0.975	[0.617, 1.333]	< 0.001
24	Maximum leaf width	T4 - T2	0.575	[-0.323, 1.473]	0.168
24	Maximum leaf width	T4 - T3	0.7	[0.326, 1.074]	0.004
24	Plant height	T4 - T1	1.3	[0.737, 1.863]	0.001
24	Plant height	T4 - T2	0.925	[0.469, 1.381]	0.003
24	Plant height	T4 - T3	0.8	[0.324, 1.276]	0.006
24	Plant width	T4 - T1	1.7	[0.947, 2.453]	0.001
24	Plant width	T4 - T2	1.4	[0.739, 2.061]	0.002
24	Plant width	T4 - T3	0.875	[0.170, 1.580]	0.023
24	Stem diameter	T4 - T1	0.668	[0.210, 1.125]	0.012
24	Stem diameter	T4 - T2	0.428	[-0.010, 0.865]	0.054
24	Stem diameter	T4 - T3	0.85	[0.437, 1.263]	0.002
27	Dry weight	T4 - T1	0.735	[0.344, 1.126]	0.004
27	Dry weight	T4 - T2	0.978	[0.621, 1.334]	< 0.001
27	Dry weight	T4 - T3	0.672	[0.273, 1.072]	0.006
27	Fresh weight	T4 - T1	11.875	[7.757, 15.993]	< 0.001
27	Fresh weight	T4 - T2	13.425	[9.413, 17.437]	< 0.001
27	Fresh weight	T4 - T3	11.375	[7.250, 15.500]	< 0.001
27	Leaf area	T4 - T1	147.473	[80.332, 214.614]	0.002
27	Leaf area	T4 - T2	142.086	[90.519, 193.652]	< 0.001
27	Leaf area	T4 - T3	125.118	[69.183, 181.053]	0.002
27	Leaf number	T4 - T1	2.5	[1.635, 3.365]	< 0.001
27	Leaf number	T4 - T2	2.5	[1.635, 3.365]	< 0.001
27	Leaf number	T4 - T3	2.25	[1.079, 3.421]	0.003
27	Maximum leaf length	T4 - T1	0.275	[-0.062, 0.612]	0.093
27	Maximum leaf length	T4 - T2	0.1	[-0.344, 0.544]	0.601
27	Maximum leaf length	T4 - T3	0.2	[-0.095, 0.495]	0.149
27	Maximum leaf width	T4 - T1	0.8	[0.367, 1.233]	0.004
27	Maximum leaf width	T4 - T2	0.4	[-0.033, 0.833]	0.064
27	Maximum leaf width	T4 - T3	0.375	[-0.076, 0.826]	0.088
27	Plant height	T4 - T1	0.55	[0.166, 0.934]	0.013
27	Plant height	T4 - T2	0.5	[0.067, 0.933]	0.03
27	Plant height	T4 - T3	0.45	[0.054, 0.846]	0.032
27	Plant width	T4 - T1	1.7	[1.137, 2.263]	< 0.001
27	Plant width	T4 - T2	1.375	[0.725, 2.025]	0.002
27	Plant width	T4 - T3	1.325	[0.514, 2.136]	0.007
27	Stem diameter	T4 - T1	0.28	[0.055, 0.505]	0.023
27	Stem diameter	T4 - T2	0.372	[0.133, 0.612]	0.009
27	Stem diameter	T4 - T3	0.377	[-0.166, 0.921]	0.14
30	Plant height	T4 - T1	0.725	[0.222, 1.228]	0.012
30	Plant height	T4 - T2	0.55	[0.132, 0.968]	0.018
30	Plant height	T4 - T3	0.8	[0.376, 1.224]	0.004
30	Plant width	T4 - T1	1.775	[1.224, 2.326]	< 0.001
30	Plant width	T4 - T2	1.45	[0.838, 2.062]	0.001
30	Plant width	T4 - T3	1.475	[1.059, 1.891]	< 0.001
30	Leaf number	T4 - T1	2	[1.135, 2.865]	0.001
30	Leaf number	T4 - T2	2.75	[1.816, 3.684]	< 0.001
30	Leaf number	T4 - T3	2.25	[1.079, 3.421]	0.003
30	Maximum leaf length	T4 - T1	0.4	[-0.058, 0.858]	0.076
30	Maximum leaf length	T4 - T2	-0.025	[-0.314, 0.264]	0.839
30	Maximum leaf length	T4 - T3	0.325	[0.019, 0.631]	0.041
30	Maximum leaf width	T4 - T1	0.375	[0.010, 0.740]	0.046
30	Maximum leaf width	T4 - T2	0.9	[0.554, 1.246]	< 0.001
30	Maximum leaf width	T4 - T3	0.825	[0.214, 1.436]	0.016
30	Fresh weight	T4 - T1	17.25	[10.721, 23.779]	< 0.001
30	Fresh weight	T4 - T2	20.6	[12.393, 28.807]	< 0.001
30	Fresh weight	T4 - T3	16.825	[11.735, 21.915]	< 0.001
30	Dry weight	T4 - T1	0.692	[-0.004, 1.389]	0.051
30	Dry weight	T4 - T2	1.215	[0.553, 1.877]	0.004
30	Dry weight	T4 - T3	0.858	[0.154, 1.561]	0.025
30	Stem diameter	T4 - T1	0.613	[0.442, 0.783]	< 0.001
30	Stem diameter	T4 - T2	0.773	[0.486, 1.059]	< 0.001
30	Stem diameter	T4 - T3	0.48	[-0.003, 0.963]	0.051
30	Leaf area	T4 - T1	177.044	[105.307, 248.780]	< 0.001
30	Leaf area	T4 - T2	194.447	[120.127, 268.767]	< 0.001
30	Leaf area	T4 - T3	158.699	[97.551, 219.847]	< 0.001
